# Supplementary material for: The Relation between Physiological Parameters and Colour Modifications in Text Background and Overlay during Reading in Children with and without Dyslexia
Source: Brain Sci. 2021 Apr 25;11(5):539. doi: 10.3390/brainsci11050539 (PMC8146078; doi:10.3390/brainsci11050539)
Supplement: Supplementary file 1 [file brainsci-11-00539-s001.zip]

Archive with 1 entries (1 files):
- brainsci-1165078-supplementary.pdf
